# Supplementary material for: Radar Multiple Bin Selection for Breathing and Heart Rate Monitoring in Acute Stroke Patients in a Clinical Setting
Source: Sensors (Basel). 2025 Dec 31;26(1):251. doi: 10.3390/s26010251 (PMC12788250; doi:10.3390/s26010251)
Supplement: Supplementary file 1 [file sensors-26-00251-s001.zip]

Archive with 1 entries (1 files):
- sensors-4042671-supplementary.pdf
